# Supplementary material for: The Application of 3base™ Technology to Diagnose Eight of the Most Clinically Important Gastrointestinal Protozoan Infections
Source: Int J Mol Sci. 2023 Aug 29;24(17):13387. doi: 10.3390/ijms241713387 (PMC10487386; doi:10.3390/ijms241713387)
Supplement: Supplementary file 1 [file ijms-24-13387-s001.zip › Table S1.xlsx]

## Sheet: Sheet1
Target	Geneblock sequence
D. fragilis	TAATACGACTCACTATAGGGCCCGATTTTTGGTGGTGCATGGCCGTTGGTGGTGCGTGGGTTGACCTGTCTAGCGTTGATTCAGATAACGAGCGAGATTATCACCAATTAAATATATAAATATTTTTATTAAAATAATTTATTTTCTAATTGGGACTCCCTGCGTCTAAGCAGGAGGAAGATGGTAGCAATAACAGGTCCGTGATGTCCTTTAGATGCTCTGGGCTGCACGCGCGCTACAATGTTATAATCAAAGAGGTTTGCTAAATCGATAGATTATCTTTTTTTTTAAAAGATTTCATAGCTACTCTGTTAATATATAACGTAGTTGGGATTGATAATTGTAATCATTATCATGAACCAGGAATCCCTTGTAAATGCGTGTCAACAACGCGCGTTG…
Cryptosporidium spp.	TAATACGACTCACTATAGGGCCCGTGGTGCATGGCCGTTCTTAGTTGGTGGAGTGATTTGTCTGGTTAATTCCGTTAACGAACGAGACCTTAACCTGCTAAATAGACATAAAAAATATTAATTTTTTATTTGTCTTCTTAGAGGGACTTTGTATGTTTAATACAGGGAAGTTTTAGGCAATAACAGGTCTGTGATGCCCTTAGATGTCCCTGGGCCGCGCGCGCGCTACACTGATGCATCCATCAAGTATATATTCCTATTTCGAAGGAAATGGGTAATCTTTTGAATATGCATCGTGATGGGGATAGATCATTGCAATTATTGATCTTGAACGAGGAATTCCTAGTAAGCGCAAGTCATCAGCTTGCGCTGATTACGTCCCTGCCCTTTGTACACACC…
B. hominis	TAATACGACTCACTATAGGGCCCATGGTTTTCTATAGTATTCTATAGGAATCCTCTTAGAGGGACACTATACATAAAGTATAGGGAAGCTGGAGGCAATAACAGGTCTGTGATGCCCTTAGATGTCCTGGGCTGCACGCGCGCGACACTGATTCATTCAACAAGTGGCTGAATCGATAGATTTGGCAAATCTTTTGAAAATGAATCGTGATGGGGATTGATGTCTGTAATAAACGTCATGAACGAGGAATTCCTAGTAAATGCAAGTCATCAACTTGCGTTGATTACGTCCCTGCCCTTTGTACACACCGCCCGTCGCACCTACCGATTGAATGGTCCGATGAACACTTTGGATTTTAGTAATGTCAGTCTTAACGGATTGATGATTATTGAGAGAAGT…
G. intestinalis	TAATACGACTCACTATAGGGCCCGACGGCGGGGCGATAGCAGGTCTGTGATGTTTTCAGACGTTTTGGGCCGCACGCGCGCTACACTGGCGGGGCCAGCCGGCGTTTGCGAGGACGCGCGGAGTTTCCGTTGTGGCCGGGATTGCGGGCTGGAACGCTTTCGCGCACCAGGAATGTCTTGTAGGCGCGCGTTTCCATTGCGCGTTGGACGCGTTTCTGTTCCTTGTACACACCGCCCGTCGCTCCTACCGACTGGGCGCGGCGGCGAGCGCCCCGGACGCGCGAAGGGCCGCGAGCCCCCGCGCCTGGAGGAAGGAGAAGTCGTAACAAGGTATCCGTAGGTGAACCTGCGGATGGATCTTTCGCGCGCGCGGCGTGCGTCTTTGCGGTTTGGTCGGCA…
E. histolytica	TAATACGACTCACTATAGGGCCCATAAAATATCTGGTTGATCCTGCCAGTATTATATGCTGATGTTAAAGATTAAGCCATGCATGTGTAAGTATAAAGACCAAGTAGGATGAAACTGCGGACGGCTCATTATAACAGTAATAGTTTCTTTGGTTAGTAAAATACAAGGATAGCTTTGTGAATGATAAAGATAATACTTGAGACGATCCAGTTTGTATTAGTACAAAATGGCCAATTCATTCAATGAATTGAGAAATGACATTCTAAGTGAGTTAGGATGCCACGACAATTGTAGAACACACAGTGTTTAACAAGTAACCAATGAGAATTTCTGATCTATCAATCAGTTGGTAGTATCGAGGACTACCAAGATTATAACGGATAACGAGGAATTGGGGTT…
E.bieneusi	TAATACGACTCACTATAGGGCCCGCCGTTGGAAATTGATGGGGCGACCTTTAGCTTAAATGCTTAAACCAGTGAGACCTCCTTGACAGGTGTTCTGTAACACAGGAGGGTGGAGGCTATAACAGGTCCGTGATGCCCTTAGATATCCTGGGCAGCAAGCGCAATACAATATCTCTTCAGTAGACAAAGTGATTTGAGATGAGTAGGATCTACGTTTGTAAATACGTAGTGAATAAGGAATTCCTAGTAACGGTGCCTCATCAAGGCATGGTGAATGTGTCCCTGTTCTTTGTACACACCGCCCGTCACTATTTCAGATGGTCATAGGGATGAAGAGCTTCGGCTCTGAATATCTATGGCTAGATAAAGTACAAGTCGTAACAAGGTTTCAGTTGGAGAA…
E.intestinalis	TAATACGACTCACTATAGGGCCCGAGTATGTGGGTTCTGGGGATAGTATGCTCGCAAGAGTGAAACTTGAAGAGATTGACGGAAGGACACCACAAGGAGTGGAGTGTGCGGCTTAATTTGACTCAACGCGGGGCAACTTACCGGTTCTGAAGCGGGCAGGAGAACGAGGACGGGATGCGCGCGGCGGTGGTGCATGGCCGTTTGAAATGGATGGCGTGAGCTTTGGATTAAGTTGCGTAAGATGTGAGACCCTTTGACAGTGCTCTTTGGGGCAAGGGAGGAATGGAACAGAACAGGTCCGTTATGCCCTGAGATGAAGCGGGCGGCACGCGCACTACGATAGATGGCGAGGGAGCCTGCTGTGAGGGATGAAGCTGTGTAATGGGCTTCTGAACGTGG…
C. cayetanensis	TAATACGACTCACTATAGGGCCCATGGGTGGTGGTGCATGGCCGTTCTTAGTTGGTGGAGTGATCTGTCTGGTTAATTTCGATAACGAACGAGACCTTAGCCTGCTAAATAGGATCGGGAACTTTGGTTTCCGCATCACTTCTTAGAGGGACTTTGCGTGTCTAACGCAAGGAAGTTTGAGGCAATAACAGGTCTGTGATGCCCTTAGATGTTCTGGGCTGCACGCGCGCTACACTGATGCATGCAACGAGTTTTTGACCTTGGCCGGCAGGTCTGGGTAATCTTTTGAGTGTGCATCGTGATGGGGATAGATTATTGCAATTATTAATCTTCAACGAGGAATGCCTAGTAGGCGCAAGTCAACAGCTTGCGCCGATTACGTCCCTGCCCCTTGTACAC…
