# Supplementary material for: The Application of 3base™ Technology to Diagnose Eight of the Most Clinically Important Gastrointestinal Protozoan Infections
Source: Int J Mol Sci. 2023 Aug 29;24(17):13387. doi: 10.3390/ijms241713387 (PMC10487386; doi:10.3390/ijms241713387)
Supplement: Supplementary file 1 [file ijms-24-13387-s001.zip › Table S2.xlsx]

## Sheet: Sheet1
Sample No.	Target Tested Positive (EP005)	EP005 Ct
01-04	Giardia	35.82
01-06	Giardia	35.96
01-08	Giardia	32.88
01-10	Giardia	34.93
01-11	Giardia	34.42
01-12	Giardia	35.82
01-17	Giardia	36.35
01-18	Giardia	32.19
01-19	Giardia	32.32
01-23	Giardia	31.3
01-26	Giardia	30.41
01-28	Giardia	33.91
01-37	Giardia	34
01-43	Giardia	35.38
02-34	Giardia	34.37
02-53	Giardia	34.05
03-32	Giardia	29.87
04-36	Giardia	23.74
05-14	Giardia	21.3
08-15	Giardia	31.9
01-09	E.histolytica	22.69
01-27	E.histolytica	37.15
01-34	E.histolytica	22.19
09-08	E.histolytica	31.44
41292260	E.histolytica	37.02
UTS-3-177	E.histolytica	28.94
UTS-4-214	E.histolytica	31.94
Stab=17	E.histolytica	29.77
01-30	Cryptosporidium	30.87
01-31	Cryptosporidium	39.71
01-33	Cryptosporidium	35.24
01-35	Cryptosporidium	32.52
01-36	Cryptosporidium	33.11
01-38	Cryptosporidium	27.02
01-39	Cryptosporidium	37.01
01-40	Cryptosporidium	31.36
03-32	Cryptosporidium	29.12
10-04	Cryptosporidium	21.24
003_xx	C. cayetanensis	32.29
212_15	C. cayetanensis	36.86
244_15	C. cayetanensis	35.93
526_15	C. cayetanensis	33.46
529_15	C. cayetanensis	34.25
532_15	C. cayetanensis	38.22
553_15	C. cayetanensis	32.38
684_14	C. cayetanensis	35.85
HCTX694_14	C. cayetanensis	35.04
HCTX696_14	C. cayetanensis	34.84
HCTX697_14	C. cayetanensis	25.6
WM3-10	D.fragilis	25.8
WM3-16	D.fragilis	18.12
WM3-23	D.fragilis	23.15
WM6-2	D.fragilis	25.6
WM6-6	D.fragilis	25.51
WM6-16	D.fragilis	30.38
WM6-21	D.fragilis	25.65
WM6-22	D.fragilis	18.31
WM7-4	D.fragilis	24.55
WM7-14	D.fragilis	27.19
WM7-23	D.fragilis	18.97
01-12	D.fragilis	35.17
01-16	D.fragilis	33.69
01-74	D.fragilis	34.62
01-71	D.fragilis	26.41
09-06	D.fragilis	29.41
10-7	D.fragilis	25.85
10-34	D.fragilis	28
10-45	D.fragilis	33.64
01-74	D.fragilis	24.62
02-6	D.fragilis	27.96
02-34	D.fragilis	26.31
03-27	D.fragilis	27.75
03-34	D.fragilis	27.89
03-41	D.fragilis	17.19
03-44	D.fragilis	22.90
05-14	D.fragilis	30.21
08-04	D.fragilis	32.9
08-15	D.fragilis	32.21
08-74	D.fragilis	30.25
08-85	D.fragilis	35.71
08-95	D.fragilis	25.4
08-111	D.fragilis	36.72
08-115	D.fragilis	34.89
08-121	D.fragilis	25.53
08-125	D.fragilis	28.71
08-141	D.fragilis	24.77
WM3-16	B. hominis	20.16
WM3-25	B. hominis	27.48
WM6-9	B. hominis	24.21
WM6-21	B. hominis	21.75
WM7-4	B. hominis	23.59
WM7-14	B. hominis	26.44
WM7-21	B. hominis	21.96
WM7-21	B. hominis	21.96
WM7-23	B. hominis	26.49
WM7-45	B. hominis	27.28
WM7-52	B. hominis	29.38
02-03	B. hominis	48.47
02-06	B. hominis	32.95
02-32	B. hominis	25.58
02-34	B. hominis	31.68
02-35	B. hominis	26.44
04-43	B. hominis	17.63
05-11	B. hominis	21.97
07-54	B. hominis	27.08
08-15	B. hominis	27.50
08-21	B. hominis	28.9
08-30	B. hominis	26.3
08-65	B. hominis	29.50
08-76	B. hominis	29.31
sydpath-1	E. intestinalis	39.71
sydpath-2	E. intestinalis	29.76
sydpath-3	E. intestinalis	37.55
Contrived-04	E. intestinalis	29.33
Contrived-51	E. intestinalis	29.81
UTS2-68	E. bieneusi	22.67
UTS2-71	E. bieneusi	26.6
UTS3-179	E. bieneusi	20.97
UTS6-337	E. bieneusi	24.57
Stab 29 - 41288858	E. bieneusi	25.67
Stab 31-41257296	E. bieneusi	31.14
Stab 34-30591012	E. bieneusi	26.43
Stab 30-30553632	E. bieneusi	19.91
30942587	E. bieneusi	27.07
12057099	E. bieneusi	20.19
41706065	E. bieneusi	19.41
WM8-70	E. bieneusi	39.05
WM8-81	E. bieneusi	21.60
WM8-95	E. bieneusi	22.32
41627830	E. bieneusi	19.68
41623091	E. bieneusi	16.54
ENT1261	E. bieneusi	20.54
30734996	E. bieneusi	24.38
ENT1207	E. bieneusi	24.38
ENT2916	E. bieneusi	21.99
ENT1348	E. bieneusi	20.34
UTS7-379	E. bieneusi	22.73
UTS7-390	E. bieneusi	19.88
ENT1361	E. bieneusi	36.33
